# Supplementary material for: Variations of Major Glucosinolates in Diverse Chinese Cabbage (Brassica rapa ssp. pekinensis) Germplasm as Analyzed by UPLC-ESI-MS/MS
Source: Int J Mol Sci. 2024 Apr 29;25(9):4829. doi: 10.3390/ijms25094829 (PMC11084679; doi:10.3390/ijms25094829)
Supplement: Supplementary file 1 [file ijms-25-04829-s001.zip]

Archive with 1 entries (1 files):
- ijms-2968234-supplementary.pdf
